# Supplementary material for: Early upregulation of immune suppressors dominates the macrophage response to Toxoplasma gondii
Source: PLoS One. 2025 Nov 24;20(11):e0336849. doi: 10.1371/journal.pone.0336849 (PMC12643308; doi:10.1371/journal.pone.0336849)
Supplement: S1 Table — In RPI-# and PARFA-uRPI‑#, nucleotide stretches marked by X represent barcode fragments. Accordingly, # indicate all the corresponding primers used that only differ by barcode sequences. (XLSX) [file pone.0336849.s002.xlsx]

## Sheet: Sheet1
S1 Table. Oligonucleotides used in this study. In RPI-# and PARFA-uRPI‑#, nucleotide stretches marked by X represent barcode fragments. Accordingly, # indicate all the corresponding primers used that only differ by barcode sequences.
Oligonucleotide name	Nucleotide sequence	Purpose
Mouse_HPRT_FOR	GTTGGATACAGGCCAGACTTTGTTG	qPCR
Mouse_HPRT_REV	GATTCAACTTGCGCTCATCTTAGGC	qPCR
Cish_Mm_iso1_qPCR_EE_fw	CCACAGCCTTTCAGTCCCTG	qPCR
Cish_Mm_iso1_qPCR_EE_rv	CAGCAAAGGACAAGATCCCTGTA	qPCR
Pik3ip1_Mm_qPCR_EE_fw	CGGGATCAGTCAGCTTGTGA	qPCR
Pik3ip1_Mm_qPCR_EE_rv	TCAAGTCCTTCCCCCTCTTGT	qPCR
Hbegf_Mm_qPCR_EE_fw	CTTTCTGGCCGCAGTGTTG	qPCR
Hbegf_Mm_qPCR_EE_rv	TGGGTAGCAGCTGGTTTGTG	qPCR
Vegfa_Mm_F	TGCGGATCAAACCTCACCAA	qPCR
Vegfa_Mm_R	TGTTCTGTCTTTCTTTGGTCTGC	qPCR
Beta Actin Forward (Mouse)3 E_E	TGTCGAGTCGCGTCCACC	qPCR
Beta Actin Reverse (Mouse)3 E_E	TATCGTCATCCATGGCGAACTGG	qPCR
RPI-#	CAAGCAGAAGACGGCATACGAGATXXXXXXGTGACTGGAGTTCCTTGGCACCCGAGAATTCCA	PARFA-seq library indexing
RP1	AATGATACGGCGACCACCGAGATCTACACGTTCAGAGTTCTACAGTCCGA	PARFA-seq library amplification
3PS-RTP	CCTTGGCACCCGAGAATTCCATTTTTTTTTTTTTTTTTTVN	PARFA-seq reverse transcription primer
PARFA-uRPI-#	GTTCAGAGTTCTACAGTCCGACGATCGGCCANNNNTTATXXXXXXGGCCNNNNNN	PARFA-seq second strand synthesis primer
